# Supplementary material for: Molecular diagnostics using the QIAstat-Dx syndromic device for covering avian influenza pandemic preparedness
Source: Heliyon. 2024 Nov 26;10(23):e40645. doi: 10.1016/j.heliyon.2024.e40645 (PMC11647833; doi:10.1016/j.heliyon.2024.e40645)
Supplement: Multimedia component 3 [file mmc3.xlsx]

## Sheet: CT values
	Cartridge Serial Number	Strain	Flu type/ Serotype	Internal Control	Flu A	Flu B	Flu A H1	Flu A H3	Flu A H1N1 pdm09	Corona 229E	Corona OC43	Corona NL63	Corona HKU1	SARS-CoV-2	PIV 1	PIV 2	PIV 3	PIV 4	Rhinovirus/ Enterovirus	Adenovirus	RSV	hMPV	Bocavirus	M. pneumoniae	C. pneumoniae	L. pneumophila	B. pertussis
	523631396	A/Common pochard/Germany/AR9/2018	A/H5N6	31.1	33.4	Neg	Neg	Neg	Neg	Neg	Neg	Neg	Neg	Neg	Neg	Neg	Neg	Neg	Neg	Neg	Neg	Neg	Neg	Neg	Neg	Neg	Neg
	523631393	A/Turkey/Germany-MV/AR2472/2014	A/H5N8	32.3	37.7	Neg	Neg	Neg	Neg	Neg	Neg	Neg	Neg	Neg	Neg	Neg	Neg	Neg	Neg	Neg	Neg	Neg	Neg	Neg	Neg	Neg	Neg
	523631391	A/Tufted duck/Germany-SH/AR8444/2016	A/H5N8	33.9	37.3	Neg	Neg	Neg	Neg	Neg	Neg	Neg	Neg	Neg	Neg	Neg	Neg	Neg	Neg	Neg	Neg	Neg	Neg	Neg	Neg	Neg	Neg
	523631394	A/Bangladesh/AI02463/2022	A/H5N1	31.4	33.3	Neg	Neg	Neg	Neg	Neg	Neg	Neg	Neg	Neg	Neg	Neg	Neg	Neg	Neg	Neg	Neg	Neg	Neg	Neg	Neg	Neg	Neg
	523631326	A/knot/Ger-SH/2020AI03492/2020	A/H5N3	32.7	36.6	Neg	Neg	Neg	Neg	Neg	Neg	Neg	Neg	Neg	Neg	Neg	Neg	Neg	Neg	Neg	Neg	Neg	Neg	Neg	Neg	Neg	Neg
	523631322	A/Turkey/Germany-SH/AR425/2017	A/H5N5	32.4	37.5	Neg	Neg	Neg	Neg	Neg	Neg	Neg	Neg	Neg	Neg	Neg	Neg	Neg	Neg	Neg	Neg	Neg	Neg	Neg	Neg	Neg	Neg
	523631310	A/buzzard/Ger-SH/AI02999/2021	A/H5N4	34.4	36.2	Neg	Neg	Neg	Neg	Neg	Neg	Neg	Neg	Neg	Neg	Neg	Neg	Neg	Neg	Neg	Neg	Neg	Neg	Neg	Neg	Neg	Neg
	523631397	A/gull/Germany-SH/2021AI01498/2021	A/H5N4	31.7	31.9	Neg	Neg	Neg	Neg	Neg	Neg	Neg	Neg	Neg	Neg	Neg	Neg	Neg	Neg	Neg	Neg	Neg	Neg	Neg	Neg	Neg	Neg
	523631395	A/duck/Ger-SH/AI05232/2022	A/H5N1	31.6	26.4	Neg	Neg	Neg	Neg	Neg	Neg	Neg	Neg	Neg	Neg	Neg	Neg	Neg	Neg	Neg	Neg	Neg	Neg	Neg	Neg	Neg	Neg
	330765139	A/herring gull/Germany-Büsum/AI1196/2022	A/H5N1	31.7	13	Neg	Neg	Neg	Neg	Neg	Neg	Neg	Neg	Neg	Neg	Neg	Neg	Neg	Neg	Neg	Neg	Neg	Neg	Neg	Neg	Neg	Neg
	330765138	A/herring gull/Germany-Büsum/AI7088/2022	A/H5N1	31.6	13.5	Neg	Neg	Neg	Neg	Neg	Neg	Neg	Neg	Neg	Neg	Neg	Neg	Neg	Neg	Neg	Neg	Neg	Neg	Neg	Neg	Neg	Neg
	330765132	A/chicken/Germany-NW/AI03705/2021	A/H5N8	33.3	16.1	Neg	Neg	Neg	Neg	Neg	Neg	Neg	Neg	Neg	Neg	Neg	Neg	Neg	Neg	Neg	Neg	Neg	Neg	Neg	Neg	Neg	Neg
	330765196	A/chicken/Germany-MV/AI01026/2022	A/H5N1	31.8	15.6	Neg	Neg	Neg	Neg	Neg	Neg	Neg	Neg	Neg	Neg	Neg	Neg	Neg	Neg	Neg	Neg	Neg	Neg	Neg	Neg	Neg	Neg
	330765155	A/red knot/Ger-SH/AI00616/2022	A/H5N1	31.3	13.6	Neg	Neg	Neg	Neg	Neg	Neg	Neg	Neg	Neg	Neg	Neg	Neg	Neg	Neg	Neg	Neg	Neg	Neg	Neg	Neg	Neg	Neg
	330765153	A/pigeon/Germany-NW/AI00951/2022	A/H5N1	31.8	14.6	Neg	Neg	Neg	Neg	Neg	Neg	Neg	Neg	Neg	Neg	Neg	Neg	Neg	Neg	Neg	Neg	Neg	Neg	Neg	Neg	Neg	Neg
	330765197	A/black-headed gull/Germany-HH/AI01073/2022	A/H5N1	32	13.9	Neg	Neg	Neg	Neg	Neg	Neg	Neg	Neg	Neg	Neg	Neg	Neg	Neg	Neg	Neg	Neg	Neg	Neg	Neg	Neg	Neg	Neg
	330765191	A/bat/Egypt/381OP/2017	A/H9N2	34.7	31.9	Neg	Neg	Neg	Neg	Neg	Neg	Neg	Neg	Neg	Neg	Neg	Neg	Neg	Neg	Neg	Neg	Neg	Neg	Neg	Neg	Neg	Neg
	330765185	A/layer chicken/Bangladesh/VP02-plaque/2016	A/H9N2	31.8	19.9	Neg	Neg	Neg	Neg	Neg	Neg	Neg	Neg	Neg	Neg	Neg	Neg	Neg	Neg	Neg	Neg	Neg	Neg	Neg	Neg	Neg	Neg
	315718566	A/Seal/Massachusetts/1/80	A/H7N7	34	15.5	Neg	Neg	Neg	Neg	Neg	Neg	Neg	Neg	Neg	Neg	Neg	Neg	Neg	Neg	Neg	Neg	Neg	Neg	Neg	Neg	Neg	Neg
	315718567	A/Puerto Rico/8/34 (Control)	A/H1N1	33	15.8	Neg	13.5	Neg	Neg	Neg	Neg	Neg	Neg	Neg	Neg	Neg	Neg	Neg	Neg	Neg	Neg	Neg	Neg	Neg	Neg	Neg	Neg
	523630989	A/Victoria/4897/2022	A/H1N1pdm09	32.5	20.8	Neg	Neg	Neg	18.6	Neg	Neg	Neg	Neg	Neg	Neg	Neg	Neg	Neg	Neg	Neg	Neg	Neg	Neg	Neg	Neg	Neg	Neg
	523630994	A/Wisconsin/67/2022	A/H1N1pdm09	32.9	22.2	Neg	Neg	Neg	20.5	Neg	Neg	Neg	Neg	Neg	Neg	Neg	Neg	Neg	Neg	Neg	Neg	Neg	Neg	Neg	Neg	Neg	Neg
	523630992	A/Darwin/9/2021	A/H3N2	32.7	26.8	Neg	Neg	21.9	Neg	Neg	Neg	Neg	Neg	Neg	Neg	Neg	Neg	Neg	Neg	Neg	Neg	Neg	Neg	Neg	Neg	Neg	Neg
	523630993	A/Darwin/6/2021	A/H3N2	31.9	25.5	Neg	Neg	22.8	Neg	Neg	Neg	Neg	Neg	Neg	Neg	Neg	Neg	Neg	Neg	Neg	Neg	Neg	Neg	Neg	Neg	Neg	Neg
	523630990	B/Austria/1359417/2021	B (Victoria)	34.1	Neg	22.3	Neg	Neg	Neg	Neg	Neg	Neg	Neg	Neg	Neg	Neg	Neg	Neg	Neg	Neg	Neg	Neg	Neg	Neg	Neg	Neg	Neg
	523630988	B/Phuket/3073/2013	B (Yamagata)	34.8	Neg	21.1	Neg	Neg	Neg	Neg	Neg	Neg	Neg	Neg	Neg	Neg	Neg	Neg	Neg	Neg	Neg	Neg	Neg	Neg	Neg	Neg	Neg
	Neg: Negative result

## Sheet: EP
	Cartridge Serial Number	Strain	Flu type/ Serotype	Internal Control	Flu A	Flu B	Flu A H1	Flu A H3	Flu A H1N1 pdm09	Corona 229E	Corona OC43	Corona NL63	Corona HKU1	SARS-CoV-2	PIV 1	PIV 2	PIV 3	PIV 4	Rhinovirus/ Enterovirus	Adenovirus	RSV	hMPV	Bocavirus	M. pneumoniae	C. pneumoniae	L. pneumophila	B. pertussis
	523631396	A/Common pochard/Germany/AR9/2018	A/H5N6	229763	171611	Neg	Neg	Neg	Neg	Neg	Neg	Neg	Neg	Neg	Neg	Neg	Neg	Neg	Neg	Neg	Neg	Neg	Neg	Neg	Neg	Neg	Neg
	523631393	A/Turkey/Germany-MV/AR2472/2014	A/H5N8	200904	24387	Neg	Neg	Neg	Neg	Neg	Neg	Neg	Neg	Neg	Neg	Neg	Neg	Neg	Neg	Neg	Neg	Neg	Neg	Neg	Neg	Neg	Neg
	523631391	A/Tufted duck/Germany-SH/AR8444/2016	A/H5N8	178134	72077	Neg	Neg	Neg	Neg	Neg	Neg	Neg	Neg	Neg	Neg	Neg	Neg	Neg	Neg	Neg	Neg	Neg	Neg	Neg	Neg	Neg	Neg
	523631394	A/Bangladesh/AI02463/2022	A/H5N1	231675	113615	Neg	Neg	Neg	Neg	Neg	Neg	Neg	Neg	Neg	Neg	Neg	Neg	Neg	Neg	Neg	Neg	Neg	Neg	Neg	Neg	Neg	Neg
	523631326	A/knot/Ger-SH/2020AI03492/2020	A/H5N3	183029	76237	Neg	Neg	Neg	Neg	Neg	Neg	Neg	Neg	Neg	Neg	Neg	Neg	Neg	Neg	Neg	Neg	Neg	Neg	Neg	Neg	Neg	Neg
	523631322	A/Turkey/Germany-SH/AR425/2017	A/H5N5	187171	28701	Neg	Neg	Neg	Neg	Neg	Neg	Neg	Neg	Neg	Neg	Neg	Neg	Neg	Neg	Neg	Neg	Neg	Neg	Neg	Neg	Neg	Neg
	523631310	A/buzzard/Ger-SH/AI02999/2021	A/H5N4	169420	97748	Neg	Neg	Neg	Neg	Neg	Neg	Neg	Neg	Neg	Neg	Neg	Neg	Neg	Neg	Neg	Neg	Neg	Neg	Neg	Neg	Neg	Neg
	523631397	A/gull/Germany-SH/2021AI01498/2021	A/H5N4	214542	244957	Neg	Neg	Neg	Neg	Neg	Neg	Neg	Neg	Neg	Neg	Neg	Neg	Neg	Neg	Neg	Neg	Neg	Neg	Neg	Neg	Neg	Neg
	523631395	A/duck/Ger-SH/AI05232/2022	A/H5N1	206723	265870	Neg	Neg	Neg	Neg	Neg	Neg	Neg	Neg	Neg	Neg	Neg	Neg	Neg	Neg	Neg	Neg	Neg	Neg	Neg	Neg	Neg	Neg
	330765139	A/herring gull/Germany-Büsum/AI1196/2022	A/H5N1	171007	234935	Neg	Neg	Neg	Neg	Neg	Neg	Neg	Neg	Neg	Neg	Neg	Neg	Neg	Neg	Neg	Neg	Neg	Neg	Neg	Neg	Neg	Neg
	330765138	A/herring gull/Germany-Büsum/AI7088/2022	A/H5N1	167366	236160	Neg	Neg	Neg	Neg	Neg	Neg	Neg	Neg	Neg	Neg	Neg	Neg	Neg	Neg	Neg	Neg	Neg	Neg	Neg	Neg	Neg	Neg
	330765132	A/chicken/Germany-NW/AI03705/2021	A/H5N8	152282	257854	Neg	Neg	Neg	Neg	Neg	Neg	Neg	Neg	Neg	Neg	Neg	Neg	Neg	Neg	Neg	Neg	Neg	Neg	Neg	Neg	Neg	Neg
	330765196	A/chicken/Germany-MV/AI01026/2022	A/H5N1	172955	249745	Neg	Neg	Neg	Neg	Neg	Neg	Neg	Neg	Neg	Neg	Neg	Neg	Neg	Neg	Neg	Neg	Neg	Neg	Neg	Neg	Neg	Neg
	330765155	A/red knot/Ger-SH/AI00616/2022	A/H5N1	182441	249871	Neg	Neg	Neg	Neg	Neg	Neg	Neg	Neg	Neg	Neg	Neg	Neg	Neg	Neg	Neg	Neg	Neg	Neg	Neg	Neg	Neg	Neg
	330765153	A/pigeon/Germany-NW/AI00951/2022	A/H5N1	166957	248574	Neg	Neg	Neg	Neg	Neg	Neg	Neg	Neg	Neg	Neg	Neg	Neg	Neg	Neg	Neg	Neg	Neg	Neg	Neg	Neg	Neg	Neg
	330765197	A/black-headed gull/Germany-HH/AI01073/2022	A/H5N1	146174	214649	Neg	Neg	Neg	Neg	Neg	Neg	Neg	Neg	Neg	Neg	Neg	Neg	Neg	Neg	Neg	Neg	Neg	Neg	Neg	Neg	Neg	Neg
	330765191	A/bat/Egypt/381OP/2017	A/H9N2	128676	106682	Neg	Neg	Neg	Neg	Neg	Neg	Neg	Neg	Neg	Neg	Neg	Neg	Neg	Neg	Neg	Neg	Neg	Neg	Neg	Neg	Neg	Neg
	330765185	A/layer chicken/Bangladesh/VP02-plaque/2016	A/H9N2	174921	179628	Neg	Neg	Neg	Neg	Neg	Neg	Neg	Neg	Neg	Neg	Neg	Neg	Neg	Neg	Neg	Neg	Neg	Neg	Neg	Neg	Neg	Neg
	315718566	A/Seal/Massachusetts/1/80	A/H7N7	138432	256749	Neg	Neg	Neg	Neg	Neg	Neg	Neg	Neg	Neg	Neg	Neg	Neg	Neg	Neg	Neg	Neg	Neg	Neg	Neg	Neg	Neg	Neg
	315718567	A/Puerto Rico/8/34 (Control)	A/H1N1	159005	248127	Neg	221539	Neg	Neg	Neg	Neg	Neg	Neg	Neg	Neg	Neg	Neg	Neg	Neg	Neg	Neg	Neg	Neg	Neg	Neg	Neg	Neg
	523630989	A/Victoria/4897/2022	A/H1N1pdm09	175009	321254	Neg	Neg	Neg	100116	Neg	Neg	Neg	Neg	Neg	Neg	Neg	Neg	Neg	Neg	Neg	Neg	Neg	Neg	Neg	Neg	Neg	Neg
	523630994	A/Wisconsin/67/2022	A/H1N1pdm09	161831	273654	Neg	Neg	Neg	88971	Neg	Neg	Neg	Neg	Neg	Neg	Neg	Neg	Neg	Neg	Neg	Neg	Neg	Neg	Neg	Neg	Neg	Neg
	523630992	A/Darwin/9/2021	A/H3N2	181974	148487	Neg	Neg	276590	Neg	Neg	Neg	Neg	Neg	Neg	Neg	Neg	Neg	Neg	Neg	Neg	Neg	Neg	Neg	Neg	Neg	Neg	Neg
	523630993	A/Darwin/6/2021	A/H3N2	180298	125810	Neg	Neg	249725	Neg	Neg	Neg	Neg	Neg	Neg	Neg	Neg	Neg	Neg	Neg	Neg	Neg	Neg	Neg	Neg	Neg	Neg	Neg
	523630990	B/Austria/1359417/2021	B (Victoria)	153857	Neg	82079	Neg	Neg	Neg	Neg	Neg	Neg	Neg	Neg	Neg	Neg	Neg	Neg	Neg	Neg	Neg	Neg	Neg	Neg	Neg	Neg	Neg
	523630988	B/Phuket/3073/2013	B (Yamagata)	131492	Neg	93430	Neg	Neg	Neg	Neg	Neg	Neg	Neg	Neg	Neg	Neg	Neg	Neg	Neg	Neg	Neg	Neg	Neg	Neg	Neg	Neg	Neg
	Neg: Negative result
